# Supplementary material for: FoxO3a as a Positive Prognostic Marker and a Therapeutic Target in Tamoxifen-Resistant Breast Cancer
Source: Cancers (Basel). 2019 Nov 25;11(12):1858. doi: 10.3390/cancers11121858 (PMC6966564; doi:10.3390/cancers11121858)
Supplement: Supplementary file 1 [file cancers-11-01858-s001.zip]

Archive with 2 entries (2 files):
- cancers-649799-suppl-layout (DS).docx
- Original blots and densitometry.pdf
